# Supplementary material for: Polygenic Scores of Cardiometabolic Risk Factors in American Indian Adults
Source: JAMA Netw Open. 2025 Mar 12;8(3):e250535. doi: 10.1001/jamanetworkopen.2025.0535 (PMC11904716; doi:10.1001/jamanetworkopen.2025.0535)
Supplement: Supplement 2. — eTable 1. Sample Size in External GWAS for PGS Construction in SHS eTable 2. An Explanation Table for PGS Construction eTable 3. PGS Results for All SHS Participants eTable 4. PGS Results for SHS Testing Subset eTable 5. Pairwise Association Analysis Between Clinical Endpoint and Lipid Trait PGS eTable 6. Likelihood Ratio Test (LRT) Results [file jamanetwopen-e250535-s002.xlsx]

## Sheet: Title
Supplement 2. Supplementary Tables
eTable 1.	Sample size in external GWAS for PGS construction in SHS.
eTable 2.	An explanation table for PGS construction.
eTable 3.	PGS results for all SHS participants. PGS derived from UKB or multi-ancestry GWAS using LD from 1000G EUR or AMR references.
eTable 4.	PGS results for SHS testing subset.
eTable 5.	Pairwise association analysis between clinical endpoint and lipid trait PGS.
eTable 6.	Likelihood ratio test (LRT) results.

## Sheet: eTable 1
eTable 1. Sample size in external GWAS for PGS construction in SHS.
Trait	UKB	multi-ancestry*	SHS training	SHS testing	SHS total
APOA	390985	18466	1983	1148	3131
APOB	427530	20107	1983	1148	3131
CRP	428703	28537	1964	524	2488
HDL	393174	33063	1972	1145	3109
LDL	428838	32221	1743	1029	3001
TG	429287	33096	1953	1134	2877
		*Note: Since PAGE doesn't contain APOA and APOB, we performed meta-analysis to non-EUR individuals in UKB
Total (including missing phenotypes)	450865	21,721 (non-EUR UKB); 49,839 (PAGE)	2000	1157	3157

## Sheet: eTable 2
eTable 2. An explanation table for PGS construction. Two kinds of PGS was constructed: single GWAS based and multiple GWAS based.
Single GWAS PGS
Notation	GWAS resource	LD panel	Training sample size	Testing set
UKB_eur	UKB	1000G EUR	450k	All SHS individuals (n=3157); SHS testing individuals (n=1157)
multi_eur	multi-ancestry	1000G EUR	20k~30k	All SHS individuals (n=3157); SHS testing individuals (n=1157)
multi_amr	multi-ancestry	1000G AMR	20k~30k	All SHS individuals (n=3157); SHS testing individuals (n=1157)
SHS_eur	SHS training set	1000G EUR	2000	SHS testing individuals (n=1157)
SHS_amr	SHS training set	1000G AMR	2000	SHS testing individuals (n=1157)
Multi-GWAS PGS
Notation	GWAS resource 1	GWAS resource 2	LD panel 1	LD panel 2	Testing set
UKB+multi	UKB	multi-ancestry	1000G EUR	1000G AMR	All SHS individuals (n=3157); SHS testing individuals (n=1157)
UKB+SHS	UKB	SHS training set	1000G EUR	1000G AMR	SHS testing individuals (n=1157)
multi+SHS	multi-ancestry	SHS training set	1000G EUR	1000G AMR	SHS testing individuals (n=1157)

## Sheet: eTable 3
eTable 3. PGS results for all SHS participants. PGS derived from UKB or multi-ancestry GWAS using LD from 1000G EUR or AMR references.
Trait	PGS	partial R2
APOA	UKB_eur	0.04921
APOA	multi_eur	0.0002
APOA	multi_amr	0.00093
APOA	UKB+multi	0.04917
APOB	UKB_eur	0.05487
APOB	multi_eur	0.0093
APOB	multi_amr	0.00747
APOB	UKB+multi	0.05948
CRP	UKB_eur	0.0433
CRP	multi_eur	0.0209
CRP	multi_amr	0.027
CRP	UKB+multi	0.0432
HDL	UKB_eur	0.07574
HDL	multi_eur	0.04026
HDL	multi_amr	0.03932
HDL	UKB+multi	0.08297
LDL	UKB_eur	0.05491
LDL	multi_eur	0.05351
LDL	multi_amr	0.06043
LDL	UKB+multi	0.10157
TG	UKB_eur	0.02328
TG	multi_eur	0.01865
TG	multi_amr	0.01765
TG	UKB+multi	0.03059

## Sheet: eTable 4
eTable 4. PGS results for SHS testing subset. PGS derived from UKB, multi-ancestry GWAS with and without ~2k SHS participants using LD from 1000G EUR or AMR references.
Trait	PGS	partial R2
APOA	UKB_eur	0.05716
APOA	multi_eur	0.00032
APOA	multi_amr	0
APOA	SHS_eur	0.01796
APOA	SHS_amr	0.0163
APOA	UKB+multi	0.04989
APOA	UKB+SHS	0.06321
APOA	multi+SHS	0.00958
APOB	UKB_eur	0.06521
APOB	multi_eur	0.00249
APOB	multi_amr	0.00163
APOB	SHS_eur	0.04361
APOB	SHS_amr	0.04692
APOB	UKB+multi	0.05616
APOB	UKB+SHS	0.08149
APOB	multi+SHS	0.06338
CRP	UKB_eur	0.031
CRP	multi_eur	0.0206
CRP	multi_amr	0.027
CRP	SHS_eur	0.0071
CRP	SHS_amr	0.0056
CRP	UKB+multi	0.0322
CRP	UKB+SHS	0.0345
CRP	multi+SHS	0.0073
HDL	UKB_eur	0.08324
HDL	multi_eur	0.03273
HDL	multi_amr	0.04274
HDL	SHS_eur	0.0247
HDL	SHS_amr	0.02893
HDL	UKB+multi	0.08227
HDL	UKB+SHS	0.10087
HDL	multi+SHS	0.0491
LDL	UKB_eur	0.05783
LDL	multi_eur	0.06782
LDL	multi_amr	0.07709
LDL	SHS_eur	0.07604
LDL	SHS_amr	0.08131
LDL	UKB+multi	0.09675
LDL	UKB+SHS	0.11512
LDL	multi+SHS	0.08306
TG	UKB_eur	0.03734
TG	multi_eur	0.04309
TG	multi_amr	0.03856
TG	SHS_eur	0.02384
TG	SHS_amr	0.03032
TG	UKB+multi	0.04725
TG	UKB+SHS	0.04332
TG	multi+SHS	0.04211

## Sheet: eTable 5
eTable 5. Pairwise association analysis between clinical endpoint and lipid trait PGS. PGS was derived using UKB+SHS GWAS. OR: odds ratio. CI: confidence interval. All models were adjusted for age, sex, recruitment centers, blood pressure (not for hypertension), BMI, diabetes status (not for diabetes), albuminuria, and cigarette smoking status.
lipid_trait	disease	beta	se	zscore	pvalue	OR	95% CI
APOA	htn	-0.242913	0.276774	-0.877656	0.38013	0.78434	0.455941	1.34927
APOA	diab	-0.398006	0.292998	-1.35839	0.17434	0.671658	0.378219	1.19276
APOA	CHD	-0.0313245	0.275707	-0.113615	0.909543	0.969161	0.564559	1.66373
APOA	CHF	0.321776	0.33067	0.973102	0.330503	1.37958	0.721562	2.63765
APOA	stroke	0.179276	0.396127	0.452571	0.650857	1.19635	0.550387	2.60045
APOB	htn	0.497146	0.254319	1.95482	0.0506049	1.64402	0.998682	2.70638
APOB	diab	-0.516392	0.268591	-1.9226	0.0545309	0.596669	0.352456	1.0101
APOB	CHD	0.298506	0.247377	1.20668	0.227554	1.34784	0.82998	2.18883
APOB	CHF	-0.224521	0.296262	-0.757845	0.448544	0.798899	0.447001	1.42783
APOB	stroke	-0.297377	0.354482	-0.838905	0.401523	0.742764	0.370774	1.48796
HDL	htn	-0.105635	0.205427	-0.514222	0.607097	0.899753	0.601534	1.34582
HDL	diab	-0.70777	0.222203	-3.18524	0.00144632	0.492742	0.31877	0.761662
HDL	CHD	-0.166801	0.205395	-0.812099	0.416735	0.846368	0.565879	1.26589
HDL	CHF	0.0444998	0.242879	0.183218	0.854627	1.0455	0.649507	1.68294
HDL	stroke	0.0236193	0.291693	0.0809731	0.935463	1.0239	0.578048	1.81364
LDL	htn	0.435944	0.226591	1.92392	0.0543646	1.54642	0.991858	2.41105
LDL	diab	-0.752885	0.247053	-3.04746	0.00230783	0.471006	0.290222	0.764403
LDL	CHD	0.125965	0.224803	0.560335	0.575251	1.13424	0.730045	1.76223
LDL	CHF	-0.259384	0.273014	-0.950075	0.342074	0.771527	0.451811	1.31748
LDL	stroke	-0.188689	0.322536	-0.585016	0.558537	0.828044	0.440053	1.55812
Trig	htn	0.0490477	0.251759	0.19482	0.845533	1.05027	0.64121	1.72029
Trig	diab	0.347643	0.266699	1.3035	0.192404	1.41573	0.839383	2.3878
Trig	CHD	0.110006	0.249774	0.440423	0.659631	1.11629	0.684169	1.82132
Trig	CHF	-0.0517247	0.297442	-0.173898	0.861945	0.94959	0.530089	1.70108
Trig	stroke	0.0268055	0.352864	0.0759657	0.939446	1.02717	0.514373	2.05119

## Sheet: eTable 6
eTable 6. Likelihood ratio test (LRT) results. Two likelihood ratio tests were conducted to test the added value of lipids PGS. The first one is testing the additional value of lipids PGS from a baseline model (age + sex + recruitment center). The second one is testing the additional value of lipids PGS from a model included baseline covariates + clinical factors. AUC for each model was computed,…
Disease	LRT p-value (baseline + lipids PGS vs baseline)	AUC (baseline)	AUC (baseline + lipids PGS)	LRT pvalue (baseline + clinical factors + lipids PGS vs baseline + clinical factors)	AUC (basleine + clinical factors)	AUC (baseline + clinical factors + lipids PGS)
Hypertension	0.4221	0.703 (0.666-0.740)	0.708 (0.671-0.745)	0.2712	0.749 (0.715-0.783)	0.753 (0.719-0.787)
Diabetes	5.573e-07	0.684 (0.649-0.720)	0.717 (0.683-0.750)	0.00381	0.789 (0.756-0.821)	0.797 (0.765-0.829)
CHD	0.1102	0.615 (0.578-0.653)	0.629 (0.591-0.666)	0.4188	0.718 (0.681-0.754)	0.723 (0.686-0.759)
HF	0.0725	0.597 (0.553-0.642)	0.620 (0.577-0.664)	0.2864	0.705 (0.661-0.748)	0.715 (0.673-0.758)
Stroke	0.923	0.574 (0.517-0.632)	0.586 (0.529-0.643)	0.9064	0.617 (0.562-0.672)	0.626 (0.570-0.683)
